# Supplementary material for: Zebrafish Embryo as an In Vivo Model for Behavioral and Pharmacological Characterization of Methylxanthine Drugs
Source: Int J Mol Sci. 2017 Mar 9;18(3):596. doi: 10.3390/ijms18030596 (PMC5372612; doi:10.3390/ijms18030596)
Supplement: Supplementary file 1 [file ijms-18-00596-s001.zip]

Archive with 2 entries (2 files):
- ijms-180128-suppl-Table S4.pdf
- ijms-180128-suppl.-Movies S1-S3.zip
